# Supplementary material for: Kinematic Responses to Water Treadmill Exercise When Used Regularly within a Sport Horse Training Programme: A Longitudinal, Observational Study
Source: Animals (Basel). 2024 Aug 18;14(16):2393. doi: 10.3390/ani14162393 (PMC11350662; doi:10.3390/ani14162393)
Supplement: Supplementary file 1 [file animals-14-02393-s001.zip]

Archive with 1 entries (1 files):
- animals-3140350-supplementary.pdf
